# Supplementary material for: Cultivation of Fungal Endophytes with Tissue Culture Grapevine Seedlings Reprograms Metabolism by Triggering Defence Responses
Source: Metabolites. 2024 Jul 24;14(8):402. doi: 10.3390/metabo14080402 (PMC11356313; doi:10.3390/metabo14080402)
Supplement: Supplementary file 1 [file metabolites-14-00402-s001.zip]

Archive with 5 entries (5 files):
- Figure S1.tif
- Figure S2.tif
- Figure S3.tif
- Figure S4.tif
- Supplementary tables.pdf
